# Supplementary material for: Use of Suctioning during Newborn Resuscitation and Its Effects on Heart Rate in a Low-Resource Setting, Tanzania
Source: Children (Basel). 2023 Sep 12;10(9):1540. doi: 10.3390/children10091540 (PMC10529279; doi:10.3390/children10091540)
Supplement: Supplementary file 1 [file children-10-01540-s001.zip]

Archive with 1 entries (1 files):
- children-2596666-supplementary.pdf
